# Supplementary material for: Concomitant Temperature Stress and Immune Activation may Increase Mortality Despite Efficient Clearance of an Intracellular Bacterial Infection in Atlantic Cod
Source: Front Microbiol. 2018 Dec 4;9:2963. doi: 10.3389/fmicb.2018.02963 (PMC6289035; doi:10.3389/fmicb.2018.02963)
Supplement: Supplementary file 6 [file Data_Sheet_1.xlsx]

## Sheet: Sheet1
Time	Temp	Group	Sample name	Fish id		Blood		Heart		HK		Spleen		Liver		Muscle		Excluded	Reason for exclusion
Day 1	6	Infected	Cod 1	1-1		91200		14385		61870		nd		551		1125		Yes if nd	too many CFU to count
		Infected	Cod 2	1-2		21300		1517		249892		nd		68		3454		Yes if nd	too many CFU to count
		Infected	Cod 3	1-3		200000		4219		2472480		341250		215		5685
		Infected	Cod 4	1-4		62200		500		60298		nd		1357		176		Yes if nd	too many CFU to count
		Infected	Cod 5	1-5		40000		1091		406060		nd		989		0		Yes if nd	too many CFU to count
		Infected	Cod 6	1-6		31000		1573		534375		500500		8246		473
		Infected	Cod 7	1-7		12550		469		777095		283475		7304		500
		Infected	Cod 8	1-8		140400		769		4750000		318150		6960		1221
		Infected	Cod 9	1-9		62000		450		1305135		250000		nd		250		Yes if nd	colonies smudged
		Infected	Cod 10	1-10		66600		115		459660		84175		3461		775
	15	Infected	Cod 1	4-1		41500		417		520100		687225		263		1305
		Infected	Cod 2	4-2		21900		500		256000		158865		787		225
		Infected	Cod 3	4-3		14550		333		267000		3140		667		158
		Infected	Cod 4	4-4		22500		827		264480		71875		184		38
		Infected	Cod 5	4-5		52000		29		599400		6658		641		29
		Infected	Cod 6	4-6		44400		1722		1282000		769350		1467		949
		Infected	Cod 7	4-7		68200		14344		1066800		93313		737		4253
		Infected	Cod 8	4-8		26500		715		819000		46406		1595		353
		Infected	Cod 9	4-9		29700		1954		642400		738990		2138		173
		Infected	Cod 10	4-10		23900		125		996800		370750		999		75
Week 1	6	Infected	Cod 1	1-11		26850		375		1060490		120625		2090		527
		Infected	Cod 2	1-12		50		63		19857		6926		0		44
		Infected	Cod 3	1-13		49600		25		126293		153272		3060		341
		Infected	Cod 4	1-14		13300		808		906015		8782		304		0
		Infected	Cod 5	1-15		105200		306		428369		109604		105		273
		Infected	Cod 6	1-16		26400		0		20055		2374		24		214
		Infected	Cod 7	1-17		36850		0		0		0		54		65
		Infected	Cod 8	1-18		28800		16		6947		428		450		0
		Infected	Cod 9	1-19		5200		91		7494		587		461		47
		Infected	Cod 10	1-20		6750		417		50724		143819		0		9136
	15	Infected	Cod 1	4-11		1300		c		255		16719		32		88		Yes if c	Plates contaminated
		Infected	Cod 2	4-12		3700		c		203		2650		0		62		Yes if c	Plates contaminated
		Infected	Cod 3	4-13		2100		c		14144		5477		86		0		Yes if c	Plates contaminated
		Infected	Cod 4	4-14		250		c		153		4848		0		0		Yes if c	Plates contaminated
		Infected	Cod 5	4-15		4600		c		5179		190162		246		109		Yes if c	Plates contaminated
		Infected	Cod 6	4-16		5600		c		24		0		0		0		Yes if c	Plates contaminated
		Infected	Cod 7	4-17		1050		c		0		0		6		0		Yes if c	Plates contaminated
		Infected	Cod 8	4-18		250		c		0		1000		6		0		Yes if c	Plates contaminated
		Infected	Cod 9	4-19		1250		c		1319		6620		0		17		Yes if c	Plates contaminated
		Infected	Cod 10	4-20		450		c		0		0		25		20		Yes if c	Plates contaminated
		Infected	Cod 11	4-21		350		c		0		429		0		0		Yes if c	Plates contaminated
Week 2	6	Infected	Cod 1	1-21		3100		0		8348		0		10		0
		Infected	Cod 2	1-22		5250		0		71		0		0		0
		Infected	Cod 3	1-23		1400		0		111		0		0		0
		Infected	Cod 4	1-24		4050		0		199		0		0		0
		Infected	Cod 5	1-25		5550		0		4002		0		0		0
		Infected	Cod 6	1-26		3750		0		31		0		20		11
		Infected	Cod 7	1-27		6950		28		0		715		0		100
		Infected	Cod 8	1-28		5550		0		0		0		74		0
		Infected	Cod 9	1-29		7200		0		33		688		0		0
		Infected	Cod 10	1-30		14900		0		7670		0		87		0
	15	Infected	Cod 1	4-22		250		36		c		0		0		39		Yes if c	Plates contaminated
		Infected	Cod 2	4-23		50		0		c		0		21		0		Yes if c	Plates contaminated
		Infected	Cod 3	4-24		1100		0		c		31		19		0		Yes if c	Plates contaminated
		Infected	Cod 4	4-25		650		91		c		0		38		30		Yes if c	Plates contaminated
		Infected	Cod 5	4-26		500		0		c		0		21		0		Yes if c	Plates contaminated
		Infected	Cod 6	4-27		550		159		c		0		0		23		Yes if c	Plates contaminated
		Infected	Cod 7	4-28		350		nd		c		0		0		227		Yes if nd	Sample contaminated
		Infected	Cod 8	4-29		450		0		c		0		0		18		Yes if c	Plates contaminated
		Infected	Cod 9
		Infected	Cod 10
Week 3	6	Infected	Cod 1	1-31		7370		0		795		400		0		0
		Infected	Cod 2	1-32		4200		0		2778		0		0		0
		Infected	Cod 3	1-33		8920		0		2895		24		0		0
		Infected	Cod 4	1-34		1695		0		52		0		0		0
		Infected	Cod 5	1-35		2620		0		16		0		0		0
		Infected	Cod 6	1-36		1095		0		217		0		0		0
		Infected	Cod 7	1-37		1690		0		3022		0		0		0
		Infected	Cod 8	1-38		2075		0		348		0		0		0
		Infected	Cod 9	1-39		1810		0		743		0		0		0
		Infected	Cod 10	1-40		1240		0		0		0		0		0
	15	Infected	Cod 1	4-31		0		0		0		0		0		0
		Infected	Cod 2	4-32		985		0		0		0		0		0
		Infected	Cod 3	4-33		130		0		0		0		0		0
		Infected	Cod 4	4-34		40		0		0		0		0		0
		Infected	Cod 5	4-35		15		0		0		0		0		0
		Infected	Cod 6	4-36		165		0		0		0		0		0
		Infected	Cod 7	4-37		45		0		0		0		0		0
		Infected	Cod 8	4-38		20		0		0		0		0		0
		Infected	Cod 9	4-39		140		0		0		0		0		0
		Infected	Cod 10
Week 5	6	Infected	Cod 1	1-41		130		21		0		0		0		0
		Infected	Cod 2	1-42		420		0		7		0		0		0
		Infected	Cod 3	1-43		1130		0		0		0		0		0
		Infected	Cod 4	1-44		930		0		0		0		0		0
		Infected	Cod 5	1-45		c		0		0		0		0		0		Yes if c	Plate contaminated
		Infected	Cod 6	1-46		3250		0		0		0		0		0
		Infected	Cod 7	1-47		210		0		0		0		0		0
		Infected	Cod 8	1-48		1390		18		0		0		0		0
		Infected	Cod 9	1-49		1420		0		0		0		0		0
		Infected	Cod 10	1-50		840		0		0		0		0		0
	15	Infected	Cod 1	4-41		60		0		75		0		0		0
		Infected	Cod 2	4-42		10		0		0		0		3		0
		Infected	Cod 3	4-43		15		0		0		0		0		0
		Infected	Cod 4	4-44		15		0		16		0		0		0
		Infected	Cod 5	4-45		0		0		0		0		0		0
		Infected	Cod 6	4-46		55		0		0		0		0		0
		Infected	Cod 7	4-47		15		0		0		0		0		0
		Infected	Cod 8	4-48		25		0		19		0		0		0
		Infected	Cod 9
		Infected	Cod 10
Week 7	6	Infected	Cod 1	1-51		320		0		0		0		0		0
		Infected	Cod 2	1-52		175		0		0		0		0		0
		Infected	Cod 3	1-53		55		0		16		0		0		0
		Infected	Cod 4	1-54		715		0		0		0		0		0
		Infected	Cod 5	1-55		580		0		1218		0		0		0
		Infected	Cod 6	1-56		305		0		0		0		0		0
		Infected	Cod 7	1-57		895		0		223		0		0		0
		Infected	Cod 8	1-58		550		0		163		0		0		0
		Infected	Cod 9	1-59		375		0		728		0		0		0
		Infected	Cod 10	1-60		330		0		266		0		0		0
		Infected	Cod 11	1-62		625		0		21		0		0		0
	15	Infected	Cod 1	4-52		5		0		0		0		0		0
		Infected	Cod 2	4-53		0		0		0		0		0		0
		Infected	Cod 3	4-54		0		0		0		0		0		0
		Infected	Cod 4	4-55		0		0		0		0		0		0
		Infected	Cod 5	4-56		10		0		0		0		0		0
		Infected	Cod 6	4-57		0		0		0		0		0		0
		Infected	Cod 7	4-58		0		0		0		0		0		0
		Infected	Cod 8	4-59		0		0		0		0		0		0
		Infected	Cod 9	4-60		0		0		0		0		0		0
		Infected	Cod 10
