# Supplementary material for: Concomitant Temperature Stress and Immune Activation may Increase Mortality Despite Efficient Clearance of an Intracellular Bacterial Infection in Atlantic Cod
Source: Front Microbiol. 2018 Dec 4;9:2963. doi: 10.3389/fmicb.2018.02963 (PMC6289035; doi:10.3389/fmicb.2018.02963)
Supplement: Supplementary file 7 [file Data_Sheet_2.xlsx]

## Sheet: Sheet1
Time	Temp	Group	Sample name	Fish id		18S		IL-1b		IFN-g		IL-10		IL-12p40		Excluded	Reason for exclusion
Day 1	6	Ctr	Cod 1	3-1		11.51		31.12		30.08		30.93		33.14
		Ctr		3-1		11.25		30.74		29.95		30.89		33.01
		Ctr	Cod 2	3-2		11.59		29.29		28.31		29.61		29.12
		Ctr		3-2		11.48		29.19		28.37		29.65		29.12
		Ctr	Cod 3	3-3		11.64		28.14		26.87		28.13		27.76		Yes	Histology showed lesions in liver
		Ctr		3-3		11.37		28.04		26.84		28.13		27.64
		Ctr	Cod 4	3-4		11.96		30.25		29.1		30.23		30.73
		Ctr		3-4		11.44		30.25		29.09		30.25		30.49
		Ctr	Cod 5	3-5		11.92		31.45		30.33		32.12		32.87
		Ctr		3-5		11.84		31.57		30.3		31.82		32.51
		Ctr	Cod 6	3-6		11.88		30.68		29.78		31.38		31.99
		Ctr		3-6		12.12		30.89		29.83		31.45		31.82
		Ctr	Cod 7	3-7		11.75		29.27		28.13		29.3		29.1
		Ctr		3-7		11.79		29.22		28.16		29.32		28.87
		Ctr	Cod 8	3-8		11.51		30.65		29.34		31.09		30.97
		Ctr		3-8		11.71		30.89		29.43		31.22		31.01
		Ctr	Cod 9	3-9		12		30.96		30.43		31.4		32.71
		Ctr		3-9		12.09		30.99		30.37		31.3		32.43
		Ctr	Cod 10	3-10		11.85		31.06		29.76		31.07		31.48
		Ctr		3-10		12.32		31		29.88		31.37		32.73
		Infected	Cod 1	1-1		12.48		27.19		27.62		29.07		28.49
		Infected		1-1		12.9		27		27.58		29.16		28.6
		Infected	Cod 2	1-2		12.52		24.94		26.68		28.31		27.81
		Infected		1-2		12.73		24.72		26.63		28.32		27.51
		Infected	Cod 3	1-3		12.23		26.72		28.63		30.61		32.56
		Infected		1-3		12.17		26.59		28.42		30.4		32.24
		Infected	Cod 4	1-4		12.09		27.17		27.02		28.46		27.97
		Infected		1-4		11.99		27		26.75		28.31		27.46
		Infected	Cod 5	1-5		12.37		26.67		26.4		27.95		27.44
		Infected		1-5		12.37		26.49		26.28		27.73		27.27
		Infected	Cod 6	1-6		12.04		26.24		27.38		29.31		29.07
		Infected		1-6		12.19		26.23		27.27		29.34		29.26
		Infected	Cod 7	1-7		13.49		28.98		28.47		29.95		29.88
		Infected		1-7		13.42		28.83		28.4		29.69		29.76
		Infected	Cod 8	1-8		12.58		26.62		28.88		30.89		30.93
		Infected		1-8		12.33		26.66		28.5		30.68		30.74
		Infected	Cod 9	1-9		12.52		27.73		28.34		29.96		29.76
		Infected		1-9		12.2		27.76		28.22		30.06		29.85
		Infected	Cod 10	1-10		12.58		27.82		28.17		30.04		29.48
		Infected		1-10		11.73		27.78		28.25		29.76		29.69
	15	Ctr	Cod 1	6-1		11.73		30.99		29.59		31.31		31.43
		Ctr		6-1		11.57		30.83		29.73		30.63		31.44
		Ctr	Cod 2	6-2		11.95		30.25		29.46		31.4		32.26
		Ctr		6-2		11.56		30.27		29.8		31.34		32.25
		Ctr	Cod 3	6-3		11.7		31.74		31.61		32.09		34.17
		Ctr		6-3		11.8		31.85		31.42		32.21		35.2
		Ctr	Cod 4	6-4		12.45		31.11		30.17		31.68		31.56
		Ctr		6-4		12.26		31.19		30.66		32.15		31.81
		Ctr	Cod 5	6-5		11.93		30.58		30.71		32.57		34.74
		Ctr		6-5		11.97		30.9		30.9		32.4		34.25
		Ctr	Cod 6	6-6		11.74		29.46		28.33		29.83		29.77
		Ctr		6-6		11.64		29.43		28.41		29.83		29.66
		Ctr	Cod 7	6-7		11.99		29.08		28.12		29.47		29.38
		Ctr		6-7		11.89		29.07		28.16		29.85		29.09
		Ctr	Cod 8	6-8		12.16		29.22		28.13		29.29		29.18
		Ctr		6-8		11.82		29.2		28.14		29.42		29.16
		Ctr	Cod 9	6-9		12.41		30.93		29.51		30.27		31.79
		Ctr		6-9		12.13		30.97		29.33		30.49		31.93
		Ctr	Cod 10	6-10		11.58		30.1		28.7		30.18		29.84
		Ctr		6-10		12.32		30.01		29.06		30.22		30.28
		Infected	Cod 1	4-1		11.76		25.54		26.12		27.6		26.81
		Infected		4-1		11.73		25.48		26.17		27.69		26.9
		Infected	Cod 2	4-2		11.66		26.59		27.3		29.14		28.32
		Infected		4-2		11.72		26.64		27.38		29.19		28.51
		Infected	Cod 3	4-3		12.21		27.81		28.21		29.94		28.75
		Infected		4-3		12.37		27.61		28.13		29.66		28.99
		Infected	Cod 4	4-4		12.04		28.35		28.29		29.26		28.96
		Infected		4-4		12		28.39		28.31		29.32		28.8
		Infected	Cod 5	4-5		11.47		25.06		26.63		29.34		28.66
		Infected		4-5		11.55		25.09		26.75		29.2		28.97
		Infected	Cod 6	4-6		11.84		25.33		27.24		28.29		28.39
		Infected		4-6		12.03		25.36		27.17		28.48		28.39
		Infected	Cod 7	4-7		12.02		26.77		28.21		30.41		31.49
		Infected		4-7		12.02		26.81		28.11		30.65		31.44
		Infected	Cod 8	4-8		11.49		26.43		26.79		28.54		28.01
		Infected		4-8		11.53		26.64		26.86		28.6		28.12
		Infected	Cod 9	4-9		11.88		26.04		27.63		28.83		29.05
		Infected		4-9		11.79		26.09		27.6		28.76		28.67
		Infected	Cod 10	4-10		11.61		27.11		27.94		30.12		29.97
		Infected		4-10		11.65		27.06		28		30.16		30.32
Week 1	6	Ctr	Cod 1	3-11		11.29		30.83		30.57		30.95		32.43
		Ctr		3-11		11.14		30.73		30.66		30.55		32.24
		Ctr	Cod 2	3-12		11.79		30.97		30.2		31.04		30.97
		Ctr		3-12		11.71		30.81		30.12		30.87		30.95
		Ctr	Cod 3	3-13		11.36		32.46		31.72		32.28		34.84
		Ctr		3-13		11.37		32.44		31.54		32.47		36.19
		Ctr	Cod 4	3-14		11.41		31.17		30.27		31.2		31.39
		Ctr		3-14		11.36		31.24		30.35		30.89		31.07
		Ctr	Cod 5	3-15		12.65		30.72		29.42		30.38		30.1
		Ctr		3-15		12.65		30.54		29.25		30.14		30.17
		Ctr	Cod 6	3-16		12.12		29.57		28.71		29.53		29.45
		Ctr		3-16		12.18		29.66		29.02		29.55		29.47
		Ctr	Cod 7	3-17		11.77		32.13		31.21		32.09		35.04
		Ctr		3-17		11.73		31.63		30.82		31.87		34.76
		Ctr	Cod 8	3-18		11.68		30.12		29.19		30.11		30.16
		Ctr		3-18		11.7		30.1		28.87		30.17		30.03
		Ctr	Cod 9	3-19		11.57		30.07		29.11		29.82		30.2
		Ctr		3-19		11.48		30.06		29.15		29.71		30.14
		Ctr	Cod 10	3-20		11.61		30.51		29.2		30.37		30.47
		Ctr		3-20		11.55		30.43		29.2		30.04		30.68
		Infected	Cod 1	1-11		11.54		27.8		27.39		28.78		28.61
		Infected		1-11		11.53		27.52		27.3		28.56		28.45
		Infected	Cod 2	1-12		11.98		29.45		28.19		29.53		29.44
		Infected		1-12		11.92		29.3		28.19		29.34		29.26
		Infected	Cod 3	1-13		12.21		30.02		29.73		30.2		30.78
		Infected		1-13		12.16		29.8		29.66		30.38		30.82
		Infected	Cod 4	1-14		11.81		30.63		30.07		30.96		31.52
		Infected		1-14		11.64		30.36		29.95		30.96		31.42
		Infected	Cod 5	1-15		12.12		29.22		27.86		29.87		29.6
		Infected		1-15		12.03		29.13		27.89		29.91		30.08
		Infected	Cod 6	1-16		11.89		30.2		28.22		31		30.9
		Infected		1-16		12		30.06		28.32		30.83		31.23
		Infected	Cod 7	1-17		12.12		29.96		29.07		30.92		31.24
		Infected		1-17		12.03		29.92		28.85		31.05		31.2
		Infected	Cod 8	1-18		11.81		28.81		27.8		30.34		30.13
		Infected		1-18		11.76		28.8		27.72		30.27		30.3
		Infected	Cod 9	1-19		11.6		29.23		27.85		30.43		30.22
		Infected		1-19		11.59		29.15		27.81		30.48		30.71
		Infected	Cod 10	1-20		11.71		29.67		29.13		31.4		32.07
		Infected		1-20		11.71		29.57		29.17		31.35		32.21
	15	Ctr	Cod 1	6-11		11.72		29.13		28.27		29.02		29
		Ctr		6-11		11.56		29.15		28.17		28.9		29.12
		Ctr	Cod 2	6-12		11.66		29.97		28.93		30.03		30.18
		Ctr		6-12		11.8		30.1		29.13		29.81		30.15
		Ctr	Cod 3	6-13		11.69		29.72		28.69		29.76		29.66
		Ctr		6-13		11.71		29.56		28.91		29.58		29.87
		Ctr	Cod 4	6-14		11.5		29.18		28.44		29.27		28.3
		Ctr		6-14		11.61		29.33		28.32		29.21		28.21
		Ctr	Cod 5	6-15		11.75		28.17		27.32		27.75		31.67
		Ctr		6-15		11.82		28.21		27.32		27.87		31.96
		Ctr	Cod 6	6-16		11.22		31.13		30.07		31.08		32.18
		Ctr		6-16		11.19		31.15		30.18		31.31		31.5
		Ctr	Cod 7	6-17		11.59		28.69		28.07		28.73		28.78
		Ctr		6-17		11.57		28.66		28.04		28.75		28.89
		Ctr	Cod 8	6-18		11.56		29.23		28.49		29.27		29.07
		Ctr		6-18		11.51		29.18		28.53		29.14		29.01
		Ctr	Cod 9	6-19		11.45		31.04		30.12		30.9		31.36
		Ctr		6-19		11.4		30.82		30.05		30.67		31.84
		Ctr	Cod 10	6-20		11.75		27.93		26.83		27.68		28.05
		Ctr		6-20		11.68		28.1		26.91		27.68		28.25
		Infected	Cod 1	4-11		11.8		28.02		27.01		27.73		27.36
		Infected		4-11		11.77		27.97		27		27.91		27.16
		Infected	Cod 2	4-12		12.16		28.55		27.63		28.64		28.21
		Infected		4-12		12.27		28.56		27.64		28.51		28.14
		Infected	Cod 3	4-13		11.99		29.75		28.69		29.76		29.51
		Infected		4-13		11.94		29.75		28.86		29.68		29.56
		Infected	Cod 4	4-14		12.09		28.34		27.36		28.19		27.78
		Infected		4-14		12.14		28.33		27.35		28.23		27.93
		Infected	Cod 5	4-15		11.28		28.52		27.72		29.03		28.58
		Infected		4-15		11.3		28.41		27.57		28.89		29.01
		Infected	Cod 6	4-16		11.78		29.13		28.3		29.05		29.18
		Infected		4-16		11.73		29.07		28.28		29.07		29.03
		Infected	Cod 7	4-17		11.44		27.96		27		27.91		27.63
		Infected		4-17		11.57		28.05		27.1		27.95		27.55
		Infected	Cod 8	4-18		11.15		31.83		31.39		32.06		34.74
		Infected		4-18		11.25		31.77		31.98		32.34		34.87
		Infected	Cod 9	4-19		11.15		31.04		30.38		31.19		32.48
		Infected		4-19		11.1		30.82		30.26		30.96		32.07
		Infected	Cod 10	4-20		11.21		28.58		27.55		28.89		28.56
		Infected		4-20		11.21		28.44		27.63		28.97		28.58
Week 2	6	Ctr	Cod 1	3-21		11.05		30.76		30.2		31.04		32.43
		Ctr		3-21		10.93		30.67		30.1		31.16		31.64
		Ctr	Cod 2	3-22		N/A		N/A		N/A		N/A		N/A		Yes	Ct level below detection limit
		Ctr		3-22		N/A		N/A		N/A		N/A		N/A
		Ctr	Cod 3	3-23		11.3		30.27		29.52		30.38		30.43
		Ctr		3-23		11.25		30.12		29.39		30.26		30.18
		Ctr	Cod 4	3-24		11.36		29.75		28.57		29.65		30.02
		Ctr		3-24		11.29		29.66		28.7		29.65		29.9
		Ctr	Cod 5	3-25		11.5		33.68		31.34		33.42		36.32
		Ctr		3-25		11.51		34.02		31.61		33.44		37.89
		Ctr	Cod 6	3-26		11.26		28.87		27.78		28.67		28.57
		Ctr		3-26		11.23		28.83		27.98		28.65		28.9
		Ctr	Cod 7	3-27		10.89		29.94		29.36		30		30.71
		Ctr		3-27		10.83		30.09		29.23		29.92		30.46
		Ctr	Cod 8	3-28		11.17		31.04		30.3		31.07		32.53
		Ctr		3-28		11.18		30.9		30.29		30.75		32.96
		Ctr	Cod 9	3-29		10.95		30.58		29.88		30.51		31.49
		Ctr		3-29		10.89		30.56		30.04		30.37		31.3
		Ctr	Cod 10	3-30		11.23		30.19		29.12		30.27		31.06
		Ctr		3-30		11.2		30.18		29.27		30.22		31.17
		Infected	Cod 1	1-21		11.47		28.7		27.66		28.77		28.31
		Infected		1-21		11.46		28.71		27.54		28.65		28.28
		Infected	Cod 2	1-22		11.57		29.23		28.19		29.2		29.53
		Infected		1-22		11.53		29.09		28.17		29.11		29.65
		Infected	Cod 3	1-23		11.91		30.12		29.09		30.1		30.42
		Infected		1-23		11.77		30.15		29		30.16		30.58
		Infected	Cod 4	1-24		11.64		29.3		28.13		29.31		29.06
		Infected		1-24		11.5		29.12		28		29.26		29.17
		Infected	Cod 5	1-25		12.18		29.05		28.06		29.04		29.35
		Infected		1-25		12.16		29.13		27.95		28.96		29.12
		Infected	Cod 6	1-26		11.2		29.45		28.45		29.3		29.3
		Infected		1-26		11.28		29.47		28.5		29.24		29.38
		Infected	Cod 7	1-27		11.79		29.85		28.95		30.12		30.15
		Infected		1-27		11.53		29.9		28.89		30.12		30.1
		Infected	Cod 8	1-28		11.66		31.03		29.63		31.21		31.37
		Infected		1-28		11.62		31.06		29.48		31.32		31.59
		Infected	Cod 9	1-29		11.07		30.06		28.8		29.85		30.21
		Infected		1-29		11.02		29.89		28.8		29.93		29.81
		Infected	Cod 10	1-30		11.19		29.14		27.99		29.08		29.26
		Infected		1-30		11.14		29.16		27.87		29.15		29.15
	15	Ctr	Cod 1	6-21		11.79		28.4		27.69		28.59		28.41
		Ctr		6-21		11.3		28.41		27.6		28.61		28.37
		Ctr	Cod 2	6-22		11.98		29.02		28.31		29.1		29.25
		Ctr		6-22		11.11		28.9		28.21		29.16		29.15
		Ctr	Cod 3	6-23		11.49		30.47		30.01		30.5		31.23
		Ctr		6-23		11.73		30.35		29.94		30.39		31.31
		Ctr	Cod 4	6-24		11.2		29.4		28.89		29.47		31.56
		Ctr		6-24		11.36		29.6		28.64		29.55		31.11
		Ctr	Cod 5	6-25		10.27		29.86		29.8		30.76		31.67
		Ctr		6-25		10.28		29.81		29.98		30.95		31.6
		Ctr	Cod 6	6-26		10.2		29.7		28.76		29.83		29.81
		Ctr		6-26		10.21		29.63		28.72		29.89		30.08
		Ctr	Cod 7	6-27		10.35		29.72		28.58		29.65		30.17
		Ctr		6-27		10.46		29.48		28.63		29.61		30.43
		Ctr	Cod 8	6-28		10.15		29.33		28.08		29.4		30.59
		Ctr		6-28		10.15		29.27		28.09		29.6		30.69
		Ctr	Cod 9	6-29		10.46		29.15		28.62		29.4		30.02
		Ctr		6-29		10.44		29.18		28.54		29.33		30.23
		Ctr	Cod 10	6-30		10.29		29.47		29.2		30.43		30.95
		Ctr		6-30		10.29		29.56		29.1		30.18		30.69
		Infected	Cod 1	4-22		11.3		27.91		27.11		28.04		27.73
		Infected		4-22		11.28		27.82		27.21		27.94		27.7
		Infected	Cod 2	4-23		11.12		26.29		27.7		28.37		28.18
		Infected		4-23		11.14		26.27		27.68		28.46		28.26
		Infected	Cod 3	4-24		11.9		28.17		27.18		28.05		27.6
		Infected		4-24		11.8		28.12		27.12		28.12		28.54
		Infected	Cod 4	4-25		11.68		29.54		28.63		29.74		29.54
		Infected		4-25		11.35		29.5		28.57		29.65		29.86
		Infected	Cod 5	4-26		11.67		28.09		27.23		28.11		28.14
		Infected		4-26		10.75		28.12		27.23		28.12		28.09
		Infected	Cod 6	4-27		11.56		27.1		26.37		27.33		26.8
		Infected		4-27		11.14		27.11		26.42		27.25		26.76
		Infected	Cod 7	4-28		11.75		28.17		27.56		28.37		28.61
		Infected		4-28		11.06		28.16		27.6		28.53		28.69
		Infected	Cod 8	4-29		11.26		27.85		27.42		28.21		28.71
		Infected		4-29		11.19		28		27.42		28.25		28.7
		Infected	Cod 9
		Infected
		Infected	Cod 10
		Infected
Week 3	6	Ctr	Cod 1	3-31		10,58		29,91		28.66		29,90		29,73
		Ctr		3-31		10,47		29,71		28.74		29,76		29,56
		Ctr	Cod 2	3-32		10,66		31,47		30.06		31,88		31,89
		Ctr		3-32		10,61		31,70		30.29		31,95		32,43
		Ctr	Cod 3	3-33		10,88		32,66		31.09		32,54		32,54
		Ctr		3-33		10,81		32,41		31.27		33,30		33,47
		Ctr	Cod 4	3-34		10,89		31,14		29.32		31,20		30,88
		Ctr		3-34		10,85		30,97		29.4		31,06		30,60
		Ctr	Cod 5	3-35		10,36		32,85		31.35		32,89		35,46
		Ctr		3-35		10,37		32,70		31.16		33,47		35,22
		Ctr	Cod 6	3-36		11,45		30,49		28.87		30,52		29,66
		Ctr		3-36		11,51		30,68		28.92		30,65		31,05
		Ctr	Cod 7	3-37		10,96		32,50		31.02		33,00		33,17
		Ctr		3-37		10,99		32,31		31.38		32,37		33,05
		Ctr	Cod 8	3-38		11,17		35,03		N/A		37,13		N/A		Yes if N/A	Ct levels below detection limit
		Ctr		3-38		11,17		34,27		35.72		35,21		N/A
		Ctr	Cod 9	3-39		11,25		29,53		28.11		29,65		28,73
		Ctr		3-39		11,19		29,37		27.98		29,56		28,96
		Ctr	Cod 10	3-40		11,48		30,64		28.74		31,00		31,03
		Ctr		3-40		11,45		30,67		28.72		31,19		30,67
		Infected	Cod 1	1-31		9,97		27,87		26.74		28,08		27,17
		Infected		1-31		10,04		27,82		26.68		27,96		27,15
		Infected	Cod 2	1-32		9,83		27,39		25.96		27,17		27,59
		Infected		1-32		9,81		27,24		25.69		27,07		27,56
		Infected	Cod 3	1-33		11,29		28,88		28.22		30,21		29,86
		Infected		1-33		11,25		28,84		28.22		30,22		29,28
		Infected	Cod 4	1-34		10,74		29,09		27.75		29,05		28,67
		Infected		1-34		10,67		28,96		27.47		29,04		28,35
		Infected	Cod 5	1-35		10,21		28,95		27.44		28,98		28,29
		Infected		1-35		10,23		28,75		27.25		28,72		28,15
		Infected	Cod 6	1-36		10,24		29,46		28.18		29,34		29,90
		Infected		1-36		10,47		29,45		28.24		29,29		29,28
		Infected	Cod 7	1-37		10,69		30,55		28.86		30,53		30,79
		Infected		1-37		10,50		30,21		28.72		30,58		30,35
		Infected	Cod 8	1-38		10,85		29,31		27.83		29,29		28,71
		Infected		1-38		10,91		29,29		27.93		29,19		28,70
		Infected	Cod 9	1-39		11,00		29,07		27.68		29,07		28,12
		Infected		1-39		10,98		29,08		27.89		28,96		28,03
		Infected	Cod 10	1-40		10,20		28,83		27.74		28,87		28,17
		Infected		1-40		10,16		28,83		27.44		28,84		28,13
	15	Ctr	Cod 1	6-31		11,84		29,17		27.93		29,22		28,45
		Ctr		6-31		11,78		28,99		27.84		29,29		28,52
		Ctr	Cod 2	6-32		12,04		28,90		27.9		29,10		29,28
		Ctr		6-32		11,95		28,86		27.78		29,24		29,23
		Ctr	Cod 3	6-33		11,20		30,67		29.47		30,68		33,11
		Ctr		6-33		11,30		31,03		29.89		31,02		35,11
		Ctr	Cod 4	6-34		11,64		28,98		27.82		29,02		27,65
		Ctr		6-34		11,62		29,09		27.81		29,06		28,41
		Ctr	Cod 5	6-35		11,66		28,23		27		28,25		27,68
		Ctr		6-35		11,77		28,37		27.29		28,34		27,39
		Ctr	Cod 6	6-36		11,75		28,43		27.54		28,90		27,92
		Ctr		6-36		11,78		28,64		27.66		29,02		28,01
		Ctr	Cod 7	6-37		11,39		28,22		27.15		28,47		27,57
		Ctr		6-37		11,42		28,30		27.18		28,38		27,51
		Ctr	Cod 8	6-38		11,77		29,23		28.07		29,27		29,23
		Ctr		6-38		11,73		29,19		27.91		29,40		28,48
		Ctr	Cod 9
		Ctr
		Ctr	Cod 10
		Ctr
		Infected	Cod 1	4-31		11,94		28,50		27.32		28,79		27,84
		Infected		4-31		11,97		28,46		27.26		28,68		27,73
		Infected	Cod 2	4-32		12,02		27,93		27.26		28,31		27,99
		Infected		4-32		12,03		28,04		27.37		28,51		28,18
		Infected	Cod 3	4-33		11,97		28,93		27.85		29,11		29,77
		Infected		4-33		11,78		29,02		27.9		29,11		29,21
		Infected	Cod 4	4-34		12,04		28,40		27.3		28,48		27,40
		Infected		4-34		12,06		28,44		27.25		28,55		27,42
		Infected	Cod 5	4-35		12,56		28,54		27.35		28,65		27,88
		Infected		4-35		12,58		28,51		27.36		28,70		28,00
		Infected	Cod 6	4-36		11,83		27,55		26.35		27,59		26,94
		Infected		4-36		11,82		27,63		26.39		27,54		27,06
		Infected	Cod 7	4-37		11,63		27,46		26.45		27,76		27,78
		Infected		4-37		11,70		27,59		26.44		27,80		27,73
		Infected	Cod 8	4-38		11,77		27,57		26.42		27,80		27,32
		Infected		4-38		11,84		27,50		26.44		27,78		27,24
		Infected	Cod 9	4-39		12,10		27,67		26.63		28,01		27,87
		Infected		4-39		12,04		27,62		26.6		28,04		27,69
		Infected	Cod 10
		Infected
Week 5	6	Ctr	Cod 1	3-41		10.51		29.09		27.78		28.73		29.3
		Ctr		3-41		10.48		29.13		27.67		29		29.1
		Ctr	Cod 2	3-42		10.65		29.06		28.55		29.65		29.87
		Ctr		3-42		10.52		28.84		28.55		29.77		29.63
		Ctr	Cod 3	3-43		10.1		29.53		27.81		29.14		29.05
		Ctr		3-43		10.03		29.33		27.62		29.15		28.8
		Ctr	Cod 4	3-44		10.49		29.49		27.85		29.5		29.46
		Ctr		3-44		10.32		29.54		27.85		29.23		29.54
		Ctr	Cod 5	3-45		N/A		N/A		N/A		N/A		N/A		Yes	No sample in tube
		Ctr		3-45		N/A		N/A		N/A		N/A		N/A
		Ctr	Cod 6	3-46		10.42		32.56		31.1		32.51		35.96
		Ctr		3-46		10.63		32.78		30.77		32.99		34.06
		Ctr	Cod 7	3-47		10.44		30.97		28.84		30.74		32.08
		Ctr		3-47		10.44		30.86		28.97		31.33		31.52
		Ctr	Cod 8	3-48		10.26		30.23		28.83		30.11		30.34
		Ctr		3-48		10.34		30.25		29.01		30.26		30.76
		Ctr	Cod 9	3-49		10.16		29.12		27.59		28.63		28.64
		Ctr		3-49		10.09		29.06		27.81		28.79		28.55
		Ctr	Cod 10	3-50		10.97		34.18		32.74		33.33		35.73
		Ctr		3-50		11.17		33.55		33.05		33.85		36.8
		Infected	Cod 1	1-41		11.46		30.42		30.26		31.2		32.19
		Infected		1-41		11.48		30.39		30.04		31.33		32.05
		Infected	Cod 2	1-42		11.43		30.02		28.36		29.71		29.62
		Infected		1-42		11.75		29.89		28.18		29.33		29.41
		Infected	Cod 3	1-43		11.15		29.88		28.52		29.25		30.11
		Infected		1-43		10.98		29.72		28.36		29.26		29.36
		Infected	Cod 4	1-44		11.81		29.89		28.31		29.38		29.66
		Infected		1-44		11.92		29.63		28.26		29.38		29.18
		Infected	Cod 5	1-45		11.62		29.14		27.7		28.9		28.45
		Infected		1-45		12.2		29.26		27.7		29		28.21
		Infected	Cod 6	1-46		9.83		29.59		28.23		29.62		29.3
		Infected		1-46		10.11		29.6		28.05		29.65		29.17
		Infected	Cod 7	1-47		11.44		29.52		28.38		29.2		29.61
		Infected		1-47		11.09		29.76		28.23		29.28		29
		Infected	Cod 8	1-48		10.44		29.41		27.92		29.39		29.07
		Infected		1-48		10.6		29.45		28.22		29.37		29.09
		Infected	Cod 9	1-49		10.2		28.52		28.05		31.94		33.33
		Infected		1-49		10.17		28.51		28		31.87		33.69
		Infected	Cod 10	1-50		9.97		29.17		27.74		29.13		28.65
		Infected		1-50		10.02		29.15		27.77		29.03		28.62
	15	Ctr	Cod 1	6-41		11.21		27.51		26.28		27.36		27.59
		Ctr		6-41		11.26		27.76		26.31		27.38		27.65
		Ctr	Cod 2	6-42		13.26		29.16		28.03		29.25		28.89
		Ctr		6-42		13.38		29.31		28.09		29.36		28.89
		Ctr	Cod 3	6-43		11.58		28.35		27.04		28.09		28.54
		Ctr		6-43		11.72		28.36		27.05		28.07		28.48
		Ctr	Cod 4	6-44		11.36		N/A		27.36		28.5		27.86		Yes if N/A	Ct levels below detction limit
		Ctr		6-44		11.92		N/A		27.57		28.51		28.15
		Ctr	Cod 5	6-45		11.49		27.46		26.13		27.32		26.45
		Ctr		6-45		11.53		27.46		26.23		27.15		26.55
		Ctr	Cod 6	6-46		11.46		27.4		26.12		27.12		27.18
		Ctr		6-46		11.91		27.54		26.18		27.21		27.28
		Ctr	Cod 7	6-47		11.06		28.59		27.28		28.34		28.74
		Ctr		6-47		11.26		28.72		27.39		28.43		28.77
		Ctr	Cod 8	6-48		11.54		28.79		27.47		28.56		28.52
		Ctr		6-48		11.85		29.05		27.37		28.53		28.55
		Ctr	Cod 9	6-49		12.01		28.73		27.52		28.86		28.34
		Ctr		6-49		11.88		28.82		27.41		28.65		28.57
		Ctr	Cod 10	6-50		11.51		33.81		33.08		34.07		35.05
		Ctr		6-50		11.45		33.24		32.34		33.47		37.23
		Infected	Cod 1	4-41		10.84		29.23		28.03		29.15		28.72
		Infected		4-41		10.81		29.28		27.96		29.12		29
		Infected	Cod 2	4-42		10.54		28.14		26.78		28.1		27.4
		Infected		4-42		10.74		28.18		26.7		28.07		27.41
		Infected	Cod 3	4-43		11.18		28.78		27.87		28.85		28.88
		Infected		4-43		11.2		28.76		28.03		29.13		28.72
		Infected	Cod 4	4-44		11.21		29.43		28.07		29.41		29.42
		Infected		4-44		11.16		29.38		28.21		29.27		29
		Infected	Cod 5	4-45		10.61		27.56		26.34		27.63		27.23
		Infected		4-45		10.47		27.61		26.45		27.78		27.3
		Infected	Cod 6	4-46		10.49		27.56		26.42		27.51		27.11
		Infected		4-46		10.32		27.5		26.41		27.47		27.01
		Infected	Cod 7	4-47		10.13		27.15		26.14		27.2		26.7
		Infected		4-47		10.15		27.34		26.18		27.18		26.71
		Infected	Cod 8	4-48		10.13		27.13		26.18		27.17		26.48
		Infected		4-48		10.15		27.24		26.23		27.27		26.61
		Infected	Cod 9
		Infected
		Infected	Cod 10
		Infected
Week 7	6	Ctr	Cod 1	3-51		11.72		28.42		27.16		28.35		27.55
		Ctr		3-51		11.7		28.36		27.11		28.34		28
		Ctr	Cod 2	3-52		11.59		27.87		26.56		27.98		27.08
		Ctr		3-52		11.43		27.75		26.51		27.8		27.03
		Ctr	Cod 3	3-53		11.42		28.82		27.68		29		28.14
		Ctr		3-53		11.37		28.72		27.51		28.82		28.12
		Ctr	Cod 4	3-54		11.42		28.07		26.82		28.08		27.18
		Ctr		3-54		11.46		28.12		26.75		28.13		27.22
		Ctr	Cod 5	3-55		11.62		28.62		27.37		28.69		28.01
		Ctr		3-55		11.67		28.78		27.45		28.81		27.82
		Ctr	Cod 6	3-56		11.49		29.63		28.41		29.74		29.05
		Ctr		3-56		11.5		29.6		28.24		29.6		29.2
		Ctr	Cod 7	3-57		11.25		28.49		27.29		28.42		28.28
		Ctr		3-57		11.19		28.46		27.26		28.43		28.23
		Ctr	Cod 8
		Ctr
		Ctr	Cod 9
		Ctr
		Ctr	Cod 10
		Ctr
		Infected	Cod 1	1-51		11.21		28.18		26.82		28.25		27.49
		Infected		1-51		11.17		28.14		26.67		28.07		27.51
		Infected	Cod 2	1-52		12.08		29.57		28.14		29.41		28.79
		Infected		1-52		11.69		29.16		28.18		29.4		29.05
		Infected	Cod 3	1-53		11.42		30.45		29.34		30.62		30.36
		Infected		1-53		11.17		30.37		29.23		30.72		30.5
		Infected	Cod 4	1-54		12.18		29.48		28.54		29.82		29.48
		Infected		1-54		11.81		29.31		28.48		29.82		29.13
		Infected	Cod 5	1-55		11.78		30.3		29.26		30.94		30.73
		Infected		1-55		11.76		30.37		29.27		30.42		30.64
		Infected	Cod 6	1-56		11.96		29.74		28.61		30.12		29.56
		Infected		1-56		11.96		29.75		28.82		29.93		29.34
		Infected	Cod 7	1-57		11.59		29.03		27.57		29.01		28.55
		Infected		1-57		11.53		28.88		27.53		29.01		28.29
		Infected	Cod 8	1-58		12.4		29.08		27.91		29.3		28.3
		Infected		1-58		12.44		29.19		27.9		29.19		28.33
		Infected	Cod 9	1-59		11.6		30.03		28.92		30.04		29.29
		Infected		1-59		11.54		30.05		28.79		29.94		29.4
		Infected	Cod 10	1-60		11.06		28.02		27.1		28.8		28.32
		Infected		1-60		11.03		27.87		27.14		28.86		28.2
	15	Ctr	Cod 1	6-51		11.55		28.19		27.16		28.27		28.07
		Ctr		6-51		11.57		28.13		27.04		28.3		27.75
		Ctr	Cod 2	6-52		15.92		29.19		28.31		29.28		30.1		yes	Excluded due to bad readings of 18S
		Ctr		6-52		15.87		29.1		28.25		29.23		29.59
		Ctr	Cod 3	6-53		11.65		29.38		28.67		29.79		29.36
		Ctr		6-53		11.72		29.36		28.67		29.64		29.59
		Ctr	Cod 4	6-54		12.36		28.59		27.57		28.6		27.86
		Ctr		6-54		12.35		28.53		27.99		28.61		28.06
		Ctr	Cod 5	6-55		11.61		28.07		27.09		28.3		27.68
		Ctr		6-55		11.65		28.17		27.19		28.3		27.66
		Ctr	Cod 6	6-56		11.58		28.36		27.33		28.22		27.77
		Ctr		6-56		11.72		28.36		27.53		28.5		27.97
		Ctr	Cod 7	6-57		11.68		28.91		27.9		29.22		28.75
		Ctr		6-57		11.61		29.02		28.11		29.22		28.91
		Ctr	Cod 8	6-58		12.53		30.08		29.09		30.21		29.69
		Ctr		6-58		12.55		29.96		28.77		30.14		29.42
		Ctr	Cod 9	6-59		11.88		28.21		27.3		28.73		28.58
		Ctr		6-59		11.86		28.22		27.36		28.78		28.72
		Ctr	Cod 10	6-60		12.19		27.5		26.29		27.48		26.89
		Ctr		6-60		12.16		27.58		26.41		27.51		27.02
		Infected	Cod 1	4-52		11.82		27.72		26.42		27.77		27.35
		Infected		4-52		11.73		27.69		26.32		27.71		27.25
		Infected	Cod 2	4-53		11.64		27.94		26.96		28.22		27.38
		Infected		4-53		11.63		27.94		26.98		28.14		27.19
		Infected	Cod 3	4-54		11.78		28.15		26.89		28.16		27.36
		Infected		4-54		11.83		28.17		26.92		28.23		27.45
		Infected	Cod 4	4-55		12.9		29.61		28.47		29.74		29.19
		Infected		4-55		12.99		29.37		28.58		29.87		28.88
		Infected	Cod 5	4-56		11.68		28.46		27.32		28.58		28.46
		Infected		4-56		11.76		28.55		27.32		28.74		28.57
		Infected	Cod 6	4-57		12.13		27.8		27.04		27.95		27.15
		Infected		4-57		11.77		27.94		27.07		28.07		27.21
		Infected	Cod 7	4-58		11.39		28.53		27.54		28.7		27.97
		Infected		4-58		11.39		28.77		27.49		28.67		28.21
		Infected	Cod 8	4-59		12.08		27.69		26.74		28.06		27.38
		Infected		4-59		12.11		27.77		26.69		28.01		27.18
		Infected	Cod 9	4-60		11.55		28.14		27.24		28.29		27.67
		Infected		4-60		11.6		28.33		27.17		28.46		27.68
		Infected	Cod 10
		Infected
Readings			Pos ctr 1			11.93		26.69		27.64		29.37		29.05
from						12.21		26.85		27.91		29.44		29.14
day 1						11.6		26.64		27.65		29.6		28.81
						12.18		26.85		27.79		29.68		29.04
Readings			Pos ctr 2			12.27		26.49		27.76		28.88		28.82
from						12.32		26.73		27.76		29.09		29.03
week 1						12.32		26.55		27.74		29.16		28.86
						12.36		26.76		27.86		29.29		29.07
Readings			Pos ctr 3			12.26		26.73		28.82		28.9		30.21
from						12.36		26.9		29.12		29.75		30.77
week 2						12.21		26.59		27.83		29.29		29.22
						12.23		26.84		28.06		29.26		30.2
Readings			Pos ctr 4			12,21		26,87		27.72		29,25		28,92
from						12,43		27,09		27.78		29,41		28,23
week 3						12,14		26,47		27.43		29,12		28,39
						12,19		26,77		27.65		29,32		29,17
Readings			Pos ctr 5			12.98		27.01		27.53		29.16		28.42
from						12.59		27.08		27.54		29.29		28.8
week 5						12.96		26.94		27.4		29.14		28.42
						12.42		27.08		27.48		29.03		28.8
Readings			Pos ctr 6			12.2		26.76		27.73		29.4		28.77
from						12.31		29.77		27.75		29.28		29.77
week 7						12.42		26.61		27.54		29.2		28.42
						12.28		28.77		27.6		29.27		27.79
			NTC 1			N/A		N/A		N/A		N/A		N/A
			NTC 1			N/A		N/A		N/A		N/A		N/A
			NTC 2			N/A		N/A		N/A		N/A		N/A
			NTC 2			N/A		N/A		N/A		N/A		N/A
			NTC 3			N/A		N/A		N/A		N/A		N/A
			NTC 3			N/A		N/A		N/A		N/A		N/A
			NTC 4			N/A		N/A		N/A		N/A		N/A
			NTC 4			N/A		N/A		N/A		N/A		N/A
			NTC 5			N/A		N/A		N/A		N/A		N/A
			NTC 5			N/A		N/A		N/A		N/A		N/A
			NTC 6			N/A		N/A		N/A		N/A		N/A
			NTC 6			N/A		N/A		N/A		N/A		N/A
